# Supplementary material for: Molecular insight into 2-phosphoglycolate activation of the phosphatase activity of bisphosphoglycerate mutase
Source: Acta Crystallogr D Struct Biol. 2022 Mar 11;78(Pt 4):472–82. doi: 10.1107/S2059798322001802 (PMC8972806; doi:10.1107/S2059798322001802)
Supplement: Supplementary file 1 [file d-78-00472-sup1.xlsx]

## Sheet: rawData
			0 min
				Blank corrected based on Raw Data (340)
				1	2	3	4	5	6	7	8
			A	0.468	0.469	0.462	0.462	0.43	0.428	0.449	0.441
			B	0.48	0.477	0.462	0.469	0.449	0.44	0.452	0.45
			C	0.484	0.486	0.46	0.47	0.442	0.452	0.451	0.447
			D	0.477	0.475	0.473	0.482	0.45	0.479	0.475	0.458
			E	0.494	0.482	0.477	0.486	0.462	0.459	0.472	0.477
			F	0.484	0.49	0.482	0.485	0.469	0.473	0.486	0.479
			G	0.481	0.483	0.487	0.495	0.477	0.48	0.492	0.495
			H	0.475	0.493	0.48	0.523	0.487	0.492	0.501	0.49
			umole NADH
				1	2	3	4	5	6	7	8
			A	75.2412	75.4019	74.2765	74.2765	69.1318	68.8103	72.1865	70.9003
			B	77.1704	76.6881	74.2765	75.4019	72.1865	70.7395	72.6688	72.3473
			C	77.8135	78.135	73.955	75.5627	71.0611	72.6688	72.508	71.865
			D	76.6881	76.3666	76.045	77.492	72.3473	77.0096	76.3666	73.6334
			E	79.4212	77.492	76.6881	78.135	74.2765	73.7942	75.8842	76.6881
			F	77.8135	78.7781	77.492	77.9743	75.4019	76.045	78.135	77.0096
			G	77.3312	77.6527	78.2958	79.582	76.6881	77.1704	79.0997	79.582
			H	76.3666	79.2605	77.1704	84.0836	78.2958	79.0997	80.5466	78.7781
			2.96 min	Blank corrected based on Raw Data (340)
				1	2	3	4	5	6	7	8
			A	0.419	0.423	0.37	0.378	0.29	0.262	0.28	0.25
			B	0.432	0.44	0.372	0.382	0.311	0.285	0.294	0.276
			C	0.442	0.446	0.38	0.393	0.324	0.316	0.313	0.294
			D	0.439	0.442	0.405	0.408	0.353	0.348	0.363	0.333
			E	0.458	0.456	0.425	0.432	0.39	0.383	0.393	0.386
			F	0.457	0.464	0.444	0.448	0.417	0.417	0.432	0.424
			G	0.461	0.46	0.463	0.468	0.441	0.445	0.467	0.458
			H	0.455	0.476	0.468	0.47	0.468	0.473	0.485	0.475
			umole NADH
				1	2	3	4	5	6	7	8
			A	67.3633	68.0064	59.4855	60.7717	46.6238	42.1222	45.0161	40.1929
			B	69.4534	70.7395	59.8071	61.4148	50	45.8199	47.2669	44.373
			C	71.0611	71.7042	61.0932	63.1833	52.09	50.8039	50.3215	47.2669
			D	70.5788	71.0611	65.1125	65.5949	56.7524	55.9486	58.3601	53.537
			E	73.6334	73.3119	68.328	69.4534	62.701	61.5756	63.1833	62.0579
			F	73.4727	74.5981	71.3826	72.0257	67.0418	67.0418	69.4534	68.1672
			G	74.1158	73.955	74.4373	75.2412	70.9003	71.5434	75.0804	73.6334
			H	73.1511	76.5273	75.2412	75.5627	75.2412	76.045	77.9743	76.3666
			umoleNADH/min
															umole
				[2,3-BPG], uM	10 μM 2phgly		50 μM 2phgly		250 μM 2phgly		500 μM 2phgly			[2,3-BPG]	10 μM 2-PG		50 μM 2-PG		250 μM 2phgly		500 μM 2-PG
				2500	2.66142	2.49848	4.99696	4.56244	7.60407	9.01625	9.1792	10.3741		2500	0.532285	0.499696	0.999392	0.912488	1.52081	1.80325	1.83584	2.07482
				1250	2.60711	2.00965	4.88833	4.72538	7.49544	8.41879	8.58173	9.45077		1250	0.521422	0.401929	0.977666	0.945077	1.49909	1.68376	1.71635	1.89015
				625	2.28122	2.17259	4.34518	4.18224	6.40914	7.38681	7.49544	8.31016		625	0.456244	0.434518	0.869036	0.836447	1.28183	1.47736	1.49909	1.66203
				312.5	2.06396	1.79239	3.6934	4.01929	5.26853	7.11523	6.08325	6.78935		312.5	0.412792	0.358477	0.738681	0.803859	1.05371	1.42305	1.21665	1.35787
				156	1.95533	1.41218	2.82437	2.933	3.91066	4.12792	4.29087	4.94264		156	0.391066	0.282437	0.564874	0.586599	0.782133	0.825584	0.858173	0.988529
				78	1.4665	1.41218	2.06396	2.00965	2.82437	3.04163	2.933	2.98731		78	0.2933	0.282437	0.412792	0.401929	0.564874	0.608325	0.586599	0.597462
				39	1.0863	1.24924	1.30355	1.4665	1.95533	1.90102	1.35787	2.00965		39	0.217259	0.249848	0.260711	0.2933	0.391066	0.380203	0.271574	0.401929
				19.5	1.0863	0.923351	0.651777	2.87868	1.03198	1.03198	0.869036	0.814721		19.5	0.217259	0.18467	0.130355	0.575737	0.206396	0.206396	0.173807	0.162944
				1/[2,3-BPG]	10 μM 2phgly	10 μM 2phgly	50 μM 2phgly	50 μM 2phgly	250 μM 2phgly	250 μM 2phgly	500 μM 2phgly	500 μM 2phgly
				0.0004	1.87869	2.00122	1.00061	1.0959	0.657543	0.554554	0.54471	0.481969
				0.0008	1.91783	2.488	1.02284	1.05811	0.667072	0.59391	0.582633	0.529057
				0.0016	2.19181	2.3014	1.1507	1.19553	0.780136	0.676882	0.667072	0.601673
				0.0032	2.42253	2.78958	1.35376	1.244	0.949031	0.702718	0.821929	0.736448
				0.00641026	2.55711	3.54062	1.77031	1.70474	1.27856	1.21126	1.16527	1.0116
				0.0128205	3.40948	3.54062	2.42253	2.488	1.77031	1.64386	1.70474	1.67375
				0.025641	4.6028	4.00243	3.83567	3.40948	2.55711	2.63017	3.68224	2.488
				1/[2,3-BPG]	10 μM 2-PG	SD	50 μM 2-PG	SD	250 μM 2-PG	SD	500 μM 2-PG	SD
				0.0004	1.93996	0.0866372	1.04826	0.0673845	0.606049	0.072824	0.513339	0.041674
				0.0008	2.20292	0.403169	1.04048	0.02494	0.630491	0.0517339	0.555845	0.0569804
				0.0016	2.2466	0.0774922	1.17312	0.0317013	0.728509	0.0730111	0.634373	0.0944519
				0.0032	2.60605	0.259543	1.29888	0.0776154	0.825874	0.17417	0.779188	0.192434
				0.00641026	3.04886	0.695443	1.73752	0.0463628	1.24491	0.0475829	1.08844	0.352731
				0.0128205	3.47505	0.0927257	2.45526	0.0462969	1.70708	0.089414	1.68924	0.941994
				0.025641	4.30262	0.424522	3.62257	0.301358	2.59364	0.0516614	3.08512	0.844455
				Km/Vmax	slope*vmax
		1/Vmax	Vmax	slope	Km	Kcat
	[2-PG]
	10	1.941	0.515198	106.02	54.6213	0.206079
	50	0.998	1.002	112.26	112.485	0.400802
	250	0.68	1.47059	76.18	112.029	0.588235
	500	0.43	2.32558	121.3	282.093	0.930233
									[2-PG]	Vmax	STD	Km	STD	Kcat	STD	Kcat/Km
									10	0.465933	0.0696724	42.0815	17.734	0.186373	0.027869	0.00442886
									50	0.981771	0.0286135	102.492	14.1315	0.392708	0.0114454	0.00383158
				Km/Vmax	slope*vmax				250	1.66122	0.269594	132.867	29.4682	0.664488	0.107838	0.00500117
		1/Vmax	Vmax	slope	Km	Kcat			500	2.20446	0.171295	225.317	80.2929	0.881783	0.0685181	0.00391352
	[2-PG]
	10	2.4	0.416667	70.9	29.5417	0.166667
	50	1.04	0.961538	96.2	92.5	0.384615
	250	0.54	1.85185	83	153.704	0.740741
	500	0.48	2.08333	80.9	168.542	0.833333
